# Supplementary material for: Improved Prediction Accuracy for Late-Onset Preeclampsia Using cfRNA Profiles: A Comparative Study of Marker Selection Strategies
Source: Healthcare (Basel). 2025 May 16;13(10):1162. doi: 10.3390/healthcare13101162 (PMC12110820; doi:10.3390/healthcare13101162)
Supplement: Supplementary file 1 [file healthcare-13-01162-s001.zip]

Archive with 1 entries (1 files):
- healthcare-3571091-supplementary.pdf
